# Supplementary material for: Post-GWAS Validation of Target Genes Associated with HbF and HbA2 Levels
Source: Cells. 2024 Jul 12;13(14):1185. doi: 10.3390/cells13141185 (PMC11274989; doi:10.3390/cells13141185)
Supplement: Supplementary file 1 [file cells-13-01185-s001.zip]

Archive with 1 entries (1 files):
- cells-3045215-supplementary.pdf
